# Supplementary material for: Occurrence and Dietary Exposure of 3-MCPD Esters and Glycidyl Esters in Domestically and Commercially Prepared Food in Singapore
Source: Foods. 2023 Nov 30;12(23):4331. doi: 10.3390/foods12234331 (PMC10706196; doi:10.3390/foods12234331)
Supplement: Supplementary file 1 [file foods-12-04331-s001.zip]

Archive with 1 entries (1 files):
- foods-2705619-supplementary.pdf
